# Supplementary material for: Light-emitting diode street lights reduce last-ditch evasive manoeuvres by moths to bat echolocation calls
Source: R Soc Open Sci. 2015 Aug 5;2(8):150291. doi: 10.1098/rsos.150291 (PMC4555863; doi:10.1098/rsos.150291)
Supplement: Title Raw dataset - Electronic supplementary material. Description Tabulated raw data set. [file rsos150291supp2.xlsx]

## Sheet: FF2
	Date =	2013-07-29				Sunset / Sunrise =	2103 - 0532
	Site =	Folly Farm				Moonrise / Moonset =
	Treatment =	2 - BAT				Moon Illumination =
	Bat Call	Time	Height (m)	Ambient lux	Lux at moth	moth-column (m)	moth-speaker (m)	Cloud cover (%)	Temp ©	Humidity (%)	Windspeed (kph)	Reaction	Wild Bats
1	207	22:45:00	4	0	0	0.5	5	20	15.3	93	1.1	brief powerdive	faint
2	228	23:08:00	2.8	0	0	3	4	20	15.6	90	1.1	lost	none
3	212	23:52:00	3.2	0	0	3	3.5	10	15.3	90	1.1	lost	none
4	225	00:00:00	2.2	0	0	4	5	10	15.2	90	1.1	powerdive	faint
5	214	00:21:00	2	0	0	2	3	10	15	90	1.1	powerdive	none
6	213	00:58:00	2.8	0	0	1	4	10	14.8	93	1.1	powerdive	faint
7
8
9
10
11
12
13
14
15
16
17
18
19
20
21
22
23
24
25
26
27
28
29
30
31
32
33
34
35
36
37
38
39
40
41
42
43
44
45

## Sheet: FF1
	Date =	2013-07-31				Sunset / Sunrise =	2100 - 0535
	Site =	Folly Farm				Moonrise / Moonset =
	Treatment =	1 - CONTROL				Moon Illumination =
	Bat Call	Time	Height (m)	Ambient lux	Lux at moth	moth-column (m)	moth-speaker (m)	Cloud cover (%)	Temp ©	Humidity (%)	Windspeed (kph)	Reaction	Wild Bats
1	0	21:47:00	3.6	0.3	0.3	3.5	4.5	60	17.7	89	3.6	no reaction	none
2	0	22:06:00	3	0.03	0.02	1.5	4	60	17.5	91	1.1	change direction	heavy
3	0	22:15:00	2.1	0.02	0.02	4.5	4.5	60	17.6	92	2.5	not a moth	heavy
4	0	22:30:00	3.3	0	0	4.5	5	50	17.4	92	1.1	no reaction	medium
5	0	22:48:00	2	0	0	1.5	3.5	70	17.3	92	2.5	no reaction	none
6	0	22:55:00	1.8	0	0	5.5	5.5	70	17.2	93	1.1	powerdive	none
7	0	22:59:00	2.8	0	0	2	3.5	70	17.3	93	1.1	no reaction	none
8	0	23:12:00	3	0	0	1.5	3.5	90	17.3	93	1.1	change direction	none
9	0	23:23:00	2	0	0	2	5	80	17.3	93	1.1	no reaction	none
10	0	23:34:00	3.1	0	0	1.5	4	80	17.6	93	1.1	no reaction	heavy
11	0	23:49:00	2	0	0	3	5	50	17.1	93	2.5	change direction	none
12	0	00:01:00	2.7	0	0	2	4.5	30	17	93	2.5	lost	none
13	0	00:36:00	3.6	0	0	3	5	30	16.7	96	2.5	lost	none
14
15
16
17
18
19
20
21
22
23
24
25
26
27
28
29
30
31
32
33
34
35
36
37
38
39
40
41
42
43
44
45

## Sheet: FF4
	Date =	2013-08-01				Sunset / Sunrise =	2058 - 0536
	Site =	Folly Farm				Moonrise / Moonset =
	Treatment =	4 - LEDBAT				Moon Illumination =
	Bat Call	Time	Height (m)	Ambient lux	Lux at moth	moth-column (m)	moth-speaker (m)	Cloud cover (%)	Temp ©	Humidity (%)	Windspeed (kph)	Reaction	Wild Bats
1	227	22:00:00	2.7	0.05	164.2	1	4	0	20	84	2.5	sped up in same direction (no reaction)	faint
2	228	22:06:00	3.3	0.02	971	0.5	4.5	0	19.7	85	2.5	no reaction	none
3	230	22:12:00	3.5	0.01	469	0.5	4	0	19.5	85	2.5	change direction	none
4	206	22:27:00	3.1	0	77.1	1	3	0	18.38	87	1.1	unclear	medium
5	202	22:31:00	3.1	0	489	0.5	4	10	183.5	88	2.5	change direction	none
6	223	22:38:00	3.8	0	1818	0.5	4	30	18.4	88	2.5	change direction	none
7	217	22:44:00	3.2	0	241.6	1	4.5	30	18.3	88	1.1	no reaction	none
8	221	22:49:00	3.8	0	6580?	0	4	30	18.2	89	2.5	change direction	none
9	225	22:56:00	3.5	0	546	0.5	3.5	20	18.1	89	1.1	lost	none
10	222	23:01:00	3.6	0	25.57	1	4.5	20	18	89	1.1	lost	medium
11	210	23:06:00	3.5	0	506	0.5	4	20	17.9	89	1.1	unclear	heavy
12	212	23:19:00	3.7	0	42.7	1	4	10	17.8	90	0	powerdive	heavy
13	207	23:28:00	3.1	0	376	0.5	3.5	20	17.2	90	0	powerdive	heavy
14	216	23:43:00	2.4	0	62.8	1.5	4	20	16.8	92	0	no reaction	faint
15	209	23:48:00	3	0	13.68	1.5	3	10	16.8	92	0	change direction	none
16	219	23:52:00	3.2	0	499	0.5	4	0	16.6	93	0	no reaction	faint
17	220	23:59:00	2.9	0	186	1	3.5	0	16.4	92	0	no reaction	faint
18	205	00:02:00	3	0	402	0	4	0	16.4	93	1.1	no reaction	faint
19	226	00:11:00	3.6	0	2383	0	4	0	16.4	93	0	no reaction	none
20	224	00:18:00	3.3	0	288	0.5	4.5	0	16.1	93	0	change direction	medium
21	211	00:25:00	3.4	0	260	1	4.5	0	16.3	93	0	no reaction	medium
22	213	00:28:00	2.9	0	233.7	0.5	4.5	0	16	92	1.1	change direction	none
23	208	00:31:00	2.8	0	321	0	4	0	16	92	1.1	change direction	none
24	203	00:39:00	3.3	0	365	0.5	4	0	16	93	0	no reaction	medium
25	215	00:42:00	3.4	0	117.8	1.5	4.5	0	16	93	0	no reaction	none
26	201	00:45:00	3	0	316	0.5	4	0	15.7	94	1.1	change direction	faint
27	218	00:52:00	3.8	0	9.27	0.5	4.5	10	15.7	94	1.1	unclear	none
28	214	00:56:00	3.3	0	719	0	4	10	15.6	95	1.1	no reaction	none
29
30
31
32
33
34
35
36
37
38
39
40
41
42
43
44
45

## Sheet: FF3
	Date =	2013-08-02				Sunset / Sunrise =	2056 - 0538
	Site =	Folly Farm				Moonrise / Moonset =
	Treatment =	3 - LED				Moon Illumination =
	Bat Call	Time	Height (m)	Ambient lux	Lux at moth	moth-column (m)	moth-speaker (m)	Cloud cover (%)	Temp ©	Humidity (%)	Windspeed (kph)	Reaction	Wild Bats
1	0	22:06:00	3	0.01	516	0.5	4	90	16.9	89	0	unclear	heavy
2	0	22:47:00	3.1	0	249.9	0.5	4.5	70	14.2	92	1.1	no reaction	?
3	0	22:51:00	2.5	0	210.1	0.5	4	70	13.9	94	0	no reaction	none
4	0	22:55:00	1.8	0	128.2	0.5	4	50	13.6	95	0	no reaction	faint
5	0	22:58:00	3.4	0	539	0.5	4	40	13.8	95	0	no reaction	none
6	0	23:05:00	3.5	0	407	0.5	4	30	13.3	95	0	change direction	none
7	0	23:10:00	3.2	0	327	0.5	4	20	13	96	0	no reaction	none
8	0	23:16:00	2.2	0	140.7	0.5	4.5	20	12.9	96	0	no reaction	heavy
9	0	23:20:00	3.1	0	531	0.5	4.5	10	12.9	97	0	no reaction	heavy
10	0	23:30:00	3.6	0	871	0	4	80	12.5	97	0	unclear	none
11	0	23:35:00	2.9	0	354	0.5	4	80	12.5	97	0	change direction	none
12	0	23:39:00	2.1	0	166.3	0.5	4.5	70	12.9	97	0	no reaction	medium
13	0	00:03:00	3.2	0	16.96	1	3	50	13	99	0	slow spiral	heavy
14	0	00:10:00	3	0	185.1	0.5	3.5	60	13.2	99	0	unclear	none
15	0	00:22:00	2.7	0	203.8	1	4.5	80	13.1	99	0	change direction	heavy
16	0	00:27:00	3.1	0	254.9	1	4.5	80	13.4	99	1.1	change direction	medium
17	0	00:30:00	3.6	0	525	0.5	4.5	80	13.4	99	1.1	no reaction	medium
18	0	00:36:00	2.5	0	257.9	0	4	70	13.5	99	2.5	unclear	none
19	0	00:46:00	2.3	0	211.6	0.5	4	70	13.8	99	1.1	no reaction	none
20	0	00:51:00	2.7	0	270.5	0	4	80	13.8	99	2.5	no reaction	none
21	0	00:54:00	2.7	0	263	0.5	4.5	70	13.8	99	1.1	unclear	none
22
23
24
25
26
27
28
29
30
31
32
33
34
35
36
37
38
39
40
41
42
43
44
45

## Sheet: DP4
	Date =	2013-08-06				Sunset / Sunrise =	2049 - 0544
	Site =	Dyrham Park				Moonrise / Moonset =
	Treatment =	4 - LEDBAT				Moon Illumination =
	Bat Call	Time	Height (m)	Ambient lux	Lux at moth	moth-column (m)	moth-speaker (m)	Cloud cover (%)	Temp ©	Humidity (%)	Windspeed (kph)	Reaction	Wild Bats
1	210	21:52:00	3.5	0.01	281.3	1	4	80	lost	lost	lost	change direction	none
2	206	22:09:00	3	0	388	1	4	50	lost	lost	lost	change direction	none
3	207	23:10:00	2.9	0	270	1	4.5	50	lost	lost	lost	unclear	heavy
4	229	23:13:00	3.1	0	292	1	4.5	50	lost	lost	lost	lost	none
5	213	23:18:00	3.6	0	1900	0	4	60	lost	lost	lost	change direction	none
6	209	23:28:00	2.6	0	163.4	1.5	4	50	lost	lost	lost	powerdive	none
7	224	23:31:00	3	0	374	1	4	50	lost	lost	lost	powerspiral	none
8	219	00:00:00	3.2	0	742	0.5	4	50	lost	lost	lost	unclear	medium
9	214	00:03:00	3	0	652	0.5	4	50	lost	lost	lost	no reaction	heavy
10	208	00:26:00	3.5	0	1221	0.5	4	30	lost	lost	lost	powerdive	none
11	228	00:31:00	3.8	0	5230?	0	4	30	lost	lost	lost	powerdive	none
12
13
14
15
16
17
18
19
20
21
22
23
24
25
26
27
28
29
30
31
32
33
34
35
36
37
38
39
40
41
42
43
44
45

## Sheet: DP2
	Date =	2013-08-07				Sunset / Sunrise =	2048 - 0545
	Site =	Dyrham Park				Moonrise / Moonset =
	Treatment =	2 - BAT				Moon Illumination =
	Bat Call	Time	Height (m)	Ambient lux	Lux at moth	moth-column (m)	moth-speaker (m)	Cloud cover (%)	Temp ©	Humidity (%)	Windspeed (kph)	Reaction	Wild Bats
1	208	21:43:00	1.7	0.04	0.04	4	7	50	lost	lost	lost	lost	none
2	218	21:59:00	2.2	0.02	0.02	0.5	4.5	80	lost	lost	lost	powerdive	none
3	214	22:07:00	2.3	0.01	0.01	3	5	90	lost	lost	lost	powerdive	none
4	216	22:14:00	2.2	0.01	0.01	3.5	6	90	lost	lost	lost	change direction and landed	none
5	213	23:11:00	1.7	0	0	3.5	6	70	lost	lost	lost	powerdive	none
6	230	23:27:00	1.8	0	0	5	4	70	lost	lost	lost	powerdive	none
7
8
9
10
11
12
13
14
15
16
17
18
19
20
21
22
23
24
25
26
27
28
29
30
31
32
33
34
35
36
37
38
39
40
41
42
43
44
45

## Sheet: DP3
	Date =	2013-08-16				Sunset / Sunrise =	2030 - 0559
	Site =	Dyrham Park				Moonrise / Moonset =
	Treatment =	3 - LED				Moon Illumination =
	Bat Call	Time	Height (m)	Ambient lux	Lux at moth	moth-column (m)	moth-speaker (m)	Cloud cover (%)	Temp ©	Humidity (%)	Windspeed (kph)	Reaction	Wild Bats
1	0	21:42:00	2.3	0.01	91.7	1.5	4	10	14.9	93	2.5	no reaction	none
2	0	22:14:00	2.6	0	147.9	1	4.5	20	14.5	94	3.6	no reaction	none
3	0	23:05:00	3.4	0	448	0.5	4.5	60	13.5	96	5	change direction	none
4	0	23:59:00	2.4	0	175	1	4	40	13.9	93	2.5	change direction	none
5
6
7
8
9
10
11
12
13
14
15
16
17
18
19
20
21
22
23
24
25
26
27
28
29
30
31
32
33
34
35
36
37
38
39
40
41
42
43
44
45

## Sheet: DP1
	Date =	2013-08-18				Sunset / Sunrise =	2026 - 0602
	Site =	Dyrham Park				Moonrise / Moonset =
	Treatment =	1 - CONTROL				Moon Illumination =
	Bat Call	Time	Height (m)	Ambient lux	Lux at moth	moth-column (m)	moth-speaker (m)	Cloud cover (%)	Temp ©	Humidity (%)	Windspeed (kph)	Reaction	Wild Bats
1	0	21:57:00	3.6	0.01	0.01	0.5	4	80	13.6	83	1.1	unclear	none
2	0	22:17:00	3.5	0.01	0.01	0.5	4.5	70	13.8	85	0	powerdive	none
3	0	22:32:00	3.8	0.01	0.01	4	5.5	50	14.1	85	1.1	no reaction	none
4	0	22:37:00	2.5	0.01	0.01	1	3	50	13.4	85	0	change direction	none
5	0	22:48:00	1.8	0.01	0.01	3.5	5	50	13.3	85	0	no reaction	none
6
7
8
9
10
11
12
13
14
15
16
17
18
19
20
21
22
23
24
25
26
27
28
29
30
31
32
33
34
35
36
37
38
39
40
41
42
43
44
45

## Sheet: JW3
	Date =	2013-08-19				Sunset / Sunrise =	2024 - 0604
	Site =	Jubb's Wood				Moonrise / Moonset =
	Treatment =	3 - LED				Moon Illumination =
	Bat Call	Time	Height (m)	Ambient lux	Lux at moth	moth-column (m)	moth-speaker (m)	Cloud cover (%)	Temp ©	Humidity (%)	Windspeed (kph)	Reaction	Wild Bats
1	0	21:13:00	2	0.05	181	0	4	20	15.6	83	2.5	unclear	none
2	0	21:17:00	2	0.06	94.8	1.5	4.5	20	15.4	83	3.6	powerdive	none
3	0	21:22:00	2.4	0.07	83.2	2	5	30	15.6	83	5	no reaction	none
4	0	21:28:00	3.5	0.07	79.3	1	4.5	30	15.2	84	5	no reaction	none
5	0	21:44:00	2.7	0.08	285	0.5	4	40	15.8	84	6.1	change direction	none
6	0	21:49:00	3	0.08	97.8	2	5	50	15.3	85	6.1	no reaction	none
7	0	21:55:00	2.1	0.08	113.1	1.5	3	60	15.3	85	7.2	change direction	none
8	0	22:00:00	2.9	0.07	365	0.5	4	60	15.4	85	6.1	no reaction	none
9	0	22:49:00	3.2	0.08	476	0.5	4.5	40	15	87	5	unclear	none
10	0	23:00:00	3	0.09	360	0.5	4	20	14.9	88	3.6	change direction	none
11
12
13
14
15
16
17
18
19
20
21
22
23
24
25
26
27
28
29
30
31
32
33
34
35
36
37
38
39
40
41
42
43
44
45

## Sheet: JW2
	Date =	2013-08-20				Sunset / Sunrise =	2022 - 0606
	Site =	Jubb's Wood				Moonrise / Moonset =
	Treatment =	2 - BAT				Moon Illumination =
	Bat Call	Time	Height (m)	Ambient lux	Lux at moth	moth-column (m)	moth-speaker (m)	Cloud cover (%)	Temp ©	Humidity (%)	Windspeed (kph)	Reaction	Wild Bats
1	208	21:01:00	2.8	0.4	0.48	4	6	60	17.2	74	6.1	no reaction	none
2	202	21:43:00	1.5	0.04	0.04	3.5	5.5	30	16.6	75	3.6	lost	none
3	204	21:53:00	1.6	0.09	0.09	4	4.5	20	16.2	76	3.6	powerdive	none
4	221	22:50:00	3	0.11	0.11	4	3	10	15.2	81	1.1	change direction and increased speed	none
5	217	22:54:00	1.5	0.11	0.11	4.5	4.5	10	15.1	82	1.1	change direction	none
6	203	23:09:00	2.1	0.12	0.12	2	3	40	14.2	83	2.5	change direction	none
7
8
9
10
11
12
13
14
15
16
17
18
19
20
21
22
23
24
25
26
27
28
29
30
31
32
33
34
35
36
37
38
39
40
41
42
43
44
45

[truncated: 8 more sheets: JW4, JW1, HE1, HE2, HE3, HE4, Y1ResultsLunar, Sheet1]
